# Supplementary material for: Placental Infection Associated with SARS-CoV-2 Wildtype Variant and Variants of Concern
Source: Viruses. 2023 Sep 13;15(9):1918. doi: 10.3390/v15091918 (PMC10536606; doi:10.3390/v15091918)
Supplement: Supplementary file 1 [file viruses-15-01918-s001.zip]

Archive with 1 entries (1 files):
- viruses-2580737-supplementary.pdf
